# Supplementary material for: Mechanochemical Approach towards Multi-Functionalized 1,2,3-Triazoles and Anti-Seizure Drug Rufinamide Analogs Using Copper Beads
Source: Molecules. 2022 Nov 11;27(22):7784. doi: 10.3390/molecules27227784 (PMC9693609; doi:10.3390/molecules27227784)
Supplement: Supplementary file 1 [file molecules-27-07784-s001.zip]

Archive with 1 entries (1 files):
- molecules-1989444-supplementary.pdf
